# Supplementary material for: First Observation of Embryonic Development and Paralarvae of Amphioctopus kagoshimensis
Source: Animals (Basel). 2025 Nov 10;15(22):3249. doi: 10.3390/ani15223249 (PMC12649247; doi:10.3390/ani15223249)
Supplement: Supplementary file 1 [file animals-15-03249-s001.zip]

Archive with 2 entries (2 files):
- Supplementary Code S1.pdf
- Supplementary figures.pdf
